# Supplementary material for: A probabilistic framework for cellular lineage reconstruction using integrated single-cell 5-hydroxymethylcytosine and genomic DNA sequencing
Source: Cell Rep Methods. 2021 Jul 30;1(4):100060. doi: 10.1016/j.crmeth.2021.100060 (PMC8478284; doi:10.1016/j.crmeth.2021.100060)
Supplement: Method S1. MATLAB scripts for scPECLR implementation, related to STAR Methods [file mmc2.zip]

Archive with 13 entries (13 files):
- scPECLR/Determine_Break_Num.m
- scPECLR/OSS_16.m
- scPECLR/readme.txt
- scPECLR/OSS_8.m
- scPECLR/Prob_Cal.m
- scPECLR/Prediction_16.m
- scPECLR/Reconstruct_16_Tree.m
- scPECLR/Prediction_8.m
- scPECLR/Reconstruct_8_Tree.m
- scPECLR/scPECLR.m
- scPECLR/test16cell_embryo.mat
- scPECLR/sc_PECLR_test.m
- scPECLR/test8cell_embryo.mat
