# Supplementary material for: A probabilistic framework for cellular lineage reconstruction using integrated single-cell 5-hydroxymethylcytosine and genomic DNA sequencing
Source: Cell Rep Methods. 2021 Jul 30;1(4):100060. doi: 10.1016/j.crmeth.2021.100060 (PMC8478284; doi:10.1016/j.crmeth.2021.100060)
Supplement: Method S1. MATLAB scripts for scPECLR implementation, related to STAR Methods [file mmc2.zip › scPECLR/sc_PECLR_test.m]

%% This file is the test file for scTRACE
% choose the path of all the workspaces and functions
addpath('/Users/admin/Documents/MATLAB/Algorithm/scPECLR/');

%% 8-cell data
load('test8cell_embryo.mat');
[fin_result_8cell, tree_result_8cell, Ptotal_8cell] = scPECLR(EightCell_f,EightCell_r);

%% 16-cell data 
load('test16cell_embryo.mat');
[fin_result_16cell, tree_result_16cell, Ptotal_16cell] = scPECLR(SixteenCell_f,SixteenCell_r);
